# Supplementary material for: Sex-Specific Associations of Red Meat and Processed Meat Consumption with Serum Metabolites in the UK Biobank
Source: Nutrients. 2022 Dec 14;14(24):5306. doi: 10.3390/nu14245306 (PMC9782977; doi:10.3390/nu14245306)
Supplement: Supplementary file 1 [file nutrients-14-05306-s001.zip]

Archive with 1 entries (1 files):
- nutrients-2068327-supplementary.pdf
